# Supplementary material for: Biophysical Determinants and Constraints on Sperm Swimming Velocity
Source: Cells. 2022 Oct 25;11(21):3360. doi: 10.3390/cells11213360 (PMC9656961; doi:10.3390/cells11213360)
Supplement: Supplementary file 1 [file cells-11-03360-s001.zip]

Archive with 1 entries (1 files):
- cells-1341539-supplementary.pdf
